# Supplementary material for: Retinoic acid and RARγ maintain satellite cell quiescence through regulation of translation initiation
Source: Cell Death Dis. 2022 Sep 29;13(9):838. doi: 10.1038/s41419-022-05284-9 (PMC9522790; doi:10.1038/s41419-022-05284-9)
Supplement: Supplementary file 4 — Supplementary table1 Summary of RNA-seq data [file 41419_2022_5284_MOESM4_ESM.xlsx]

## Sheet: Summary of RNA-seq data in vivo
Sample	Total Reads	%Mapped Reads
Quiescent1	28943764	0.8387
Quiescent2	33909517	0.8057
CTX1	39968052	0.9375
CTX2	48548305	0.9252
FISC1	30457363	0.9334
FISC2	29205188	0.9023
FREEZE1	36612677	0.881
FREEZE2	41515352	0.8925
OVERLOAD1	36469785	0.8755
OVERLOAD2	40501437	0.8916

## Sheet: Summary of RNA-seq data(RARγ)
Sample	Total Reads	%Mapped Reads
RARγ1	30667760	0.9638
RARγ2	28794940	0.9634
RARγ3	29457881	0.9664
GFP1	29353931	0.9708
GFP2	28240790	0.9693
GFP3	30679892	0.9668
