# Supplementary material for: Retinoic acid and RARγ maintain satellite cell quiescence through regulation of translation initiation
Source: Cell Death Dis. 2022 Sep 29;13(9):838. doi: 10.1038/s41419-022-05284-9 (PMC9522790; doi:10.1038/s41419-022-05284-9)
Supplement: Supplementary file 5 — Supplementary table2 Summary of CUT and TAG data [file 41419_2022_5284_MOESM5_ESM.xlsx]

## Sheet: summary of CUT&TAG data
Sample	Total Reads	Mapped Reads	%Mapped Reads	Peak Number	Merged Peak Number
RARγ_IP_rep1	64992178	53223267	81.9	48519	36435
RARγ_IP_rep2	67705062	57445849	84.8	27157
IgG_1	66489808	63822499	96
IgG_2	87035720	81448613	93.6

## Sheet: RARγ peak associated genes(±3K)
genename
Gnai3
Cdc45
H19
Apoh
Narf
Cav2
Klf6
Scmh1
Cox5a
Tbx2
Ngfr
Wnt9a
Fer
Xpo6
Tfe3
Brat1
Gna12
Slc22a18
Igsf5
Pih1d2
Dlat
Sdhd
Gpr107
Btbd17
Scnn1g
Drp2
Lhx2
Gmpr
Trim25
Dgke
Scpep1
Mnt
Itgb2
Tpd52l1
Cdh1
Alox12
Comt
Dbt
Dazap2
Rem1
Trappc10
Ccm2
Wap
Tbrg4
Tmprss2
Lck
Tssk3
Pparg
Raf1
Septin1
Pdgfb
Acvrl1
Tom1l2
Zfp385a
Itga5
Wdr77
Clcn4
Sema4f
Hk2
Myo18a
Sez6
Haao
Btn1a1
Kat2b
Rab5b
Dnmt3l
Icosl
Spg7
Chmp1a
Serpinf1
Polr3d
Tcf7
Ddx3x
Il12rb1
Kcnn3
Usp32
Txnrd3
Dnajc5
Tpd52l2
Dlg3
Mmp11
Smarcb1
Hip1r
Top1mt
Hoxa10
Mmp14
Slc7a7
Oxa1l
Snapin
S100a3
S100a6
Scn4a
Mapk7
Epn2
Sec24b
N4bp3
Rmnd5b
Nhp2
Vps9d1
Zfp276
Luzp1
Slc13a2
Kctd10
Ift20
Col6a1
Pcbp3
Timp1
Uxt
Cnnm3
Lman2l
Mcm3ap
Pcnt
Mxd1
Gmcl1
Snrnp27
Calm1
Agpat3
Sema6b
Uhrf1
Dpp9
Gramd1a
Hpn
Ckb
Sp1
Itgb7
Myg1
Rarg
Efnb2
Rrp15
Rnd2
Srr
Sync
Acp5
Fbxo9
Ube2c
Smg5
Cct3
Glmp
Mef2d
Snd1
Col18a1
Slc19a1
Kpnb1
Npepps
Tcf25
Tubb6
Def8
Col1a1
Itga3
Sgca
Dlx3
Foxm1
Itfg2
Gtf2h4
Ell2
Jup
Fkbp10
Ergic1
Csn3
Ifrd1
Brpf1
Akr1b3
Hoxc13
Ddt
Gramd3
Eef1e1
Akt1
Il16
Tcirg1
Naglu
Coasy
Rin2
Chordc1
Pwp1
Fbxo7
Capns1
Hoxd12
Clpb
Septin7
Rac1
Nup214
Aif1l
Ltbp1
Ugp2
Kcnh6
Trmt1
Nacc1
Nfix
Slc1a5
Esam
Fam50a
Npas1
Sipa1l2
Idh3g
Fam98a
Ltbp2
Tmem25
Supt6
Unc119
Rab34
Ccne1
Bbc3
Mybpc3
Psmc3
Rapsn
Slc39a13
Nr1h3
Ddb2
Spi1
Stat6
Vrk3
Smg9
Rmnd5a
Rhoc
Tead3
Ppard
Peg3
Metrn
Lmf1
Ciao3
Angptl4
Daxx
Ipo4
Tm9sf1
Gmpr2
Dhrs1
Tmem161a
Armc6
Slc25a42
Ranbp3
Ndufa11
Bmp8b
Nr2f6
Use1
Dyrk1b
Ndufb2
Rgs20
Tchp
Tiam1
Tsc2
Slc9a3r2
Golga2
Uck1
Scin
Axl
Tgfb1
Akap8l
Gtf2f1
Clpp
Alkbh7
Prkd1
Cse1l
Naa20
Prkra
Plekha3
Baz1b
Pex6
Mea1
Gnmt
Kdelr1
Tmem143
Pdxk-ps
Ggct
Jag2
Nudt14
Flii
Top3a
Atg4d
Plin4
Hdgfl2
Adprh
Tmem39a
Timmdc1
Mcm2
Tpra1
Adgre5
Il17ra
Lamb1
Kcnn1
Arrdc2
Ap2a2
Pnkp
Med25
Bcam
Clptm1
Relb
Tomm40
Apoc2
Hbp1
Cdkn1b
Klf4
Ap1m1
Rab8a
Fam32a
Elf3
Stard3nl
Stk11
Efna2
Cdk12
Pafah1b2
Tbc1d8
Foxj2
Irf3
Zfp959
Ranbp2
Grk5
Abcf3
Cyth2
Sult2b1
Mrpl4
Keap1
Ap1m2
Atp8b3
Btbd2
Csnk1g2
Abhd17a
Mob3a
Fkbp11
Ddx23
Rabac1
Prkcsh
Rab3b
Nosip
Pih1d1
Rps11
Supt5
Med29
Ncstn
Phyhip
Inmt
Impdh1
Dusp3
Prodh
Slc25a1
Dgcr6
Ddr1
Ier3
Fosb
Klc4
Ercc1
As3mt
Crtc1
Sec14l2
Rps6ka1
Snrnp200
Ciao1
Taf6l
Insig2
Kpna6
Man1a
Coq8b
Farsa
Mast2
Rad23a
Calr
Syce2
Nfat5
Nob1
Nqo1
Ppfia3
Ruvbl2
Tfam
Zfp81
Ssbp2
Gstm5
Gstm7
Gstm3
Stat3
Cavin1
Map3k11
Akt2
Dnaja3
Cdip1
Col5a3
Dnmt1
Ppan
Angptl2
Cacna1b
Trmt10a
Kifc2
Psap
Ikbkg
Pax2
Wars2
Phb2
Ptpn6
Lpcat3
Atp6v1f
Clcn3
Pde1c
Utp20
Cul3
Il11
Large1
Ddx56
Col26a1
Bid
Ralb
Ppp1cc
Dnajb11
Tbccd1
Clec11a
Gab2
Coro1c
Psg17
Psg19
Ndrg2
Arhgef40
Mcoln1
Arhgef18
Pkn2
Etfb
Sgce
Chn2
Wwox
Slbp
Ghrhr
Aqp1
Arid3b
Cnn2
Polr2e
Abca13
Myo9b
Mtfp1
Rab11a
Dlst
Pgf
Ulk2
Chmp2b
Plod3
Ap1s1
Mapk13
Srpk1
Lbr
Crabp2
Nes
Bcan
Hapln2
Prcc
Rrnad1
Hdgf
Matk
Map2k1
Sgta
Nmrk2
Hspb1
Rasa4
Hnrnpa2b1
Fxyd4
Sgsh
Sh2b2
Pex5
Jkamp
Cd44
Eif2ak4
Wdr1
Slc2a9
Ccn4
Ndrg1
Man2b1
Klf5
Wdr83
Prdx2
Polr2a
Shbg
Plekha8
Dnah2
Zfp287
Prlr
Letm1
Ubqln1
Fgfr4
Txn2
Fbxo11
Tbl2
Nid1
Mprip
Cic
Il27ra
Asf1b
Dnajb1
Msh4
Ndufs3
Por
Igf1r
Insr
Adcy9
Ctr9
Eif4g2
Pcyt1a
Snx6
Mthfd2
Tomm40l
Pan2
Cs
Ampd3
Pard6a
Pvalb
Tfap4
Ranbp1
Cd247
Metap1
Gpr108
Gata6
Rsl1d1
Apc
Reep5
Ergic3
Uqcc1
Ncoa2
Nr2c2
Nr2c1
Pex1
Kctd20
Itgae
P2rx5
Shpk
Ephb3
Tuft1
Trap1
Tpr
Dhx34
Napa
Sra1
Atp5g1
Snf8
Tbcb
Inpp5k
Crkl
Upk3bl
Clint1
Rhox6
Htra1
Zbtb17
Clcnkb
Fam131c
Fblim1
Hspb7
Epor
Mob1b
Tep1
Osgep
Aamp
Tmbim1
Arpc2
Kmt2b
Rps9
Susd2
Ggt5
Ggt1
Crip2
Crip1
Cbfa2t3
Tek
Elovl1
Med8
Adamts4
Neurl1a
Srm
Epha2
Rbm14
Ndor1
Nsmf
Ptbp1
Mvd
Cyba
Itih3
Itih1
Prkag3
Cryba2
Defb2
Slc4a3
Cdt1
Snai3
Aprt
Abhd1
Slc5a6
Tcf23
Qrich1
P4htm
Usp19
Cdc42
Pknox1
Gmnn
Acot13
Cyp27b1
Cdk4
B4galnt1
Tspan31
Kif5b
Sulf2
Sod2
Tmco6
Ctnnb1
Psmd2
Vars
Vwa7
Hspa1l
Msh5
Abhd16a
Neu1
Ddah2
Clic1
Pole
Atp1a2
Zfp775
Scube2
Mrpl49
Dennd2c
M6pr
Lrrc8a
Ppp2r1a
Fance
Tinf2
Dus3l
Tgfbr1
Cav1
Bcl2l1
Khsrp
Cpt1c
Twist2
Zfp655
Rhoa
Zmiz1
Aldh16a1
Hnrnpa0
Prrg2
Hnrnph1
Ift43
Id3
Tcap
Arid1a
Ctsd
Rplp1
Ttc9b
Phox2a
Abhd8
Ift22
Ap2s1
Fgfrl1
Fhl2
Emc10
Scrn3
Tle1
Relt
Ubc
Prpf31
Sertad1
Carhsp1
Herpud2
Rdh13
Nutf2
Rab25
Ubqln4
Rpl10
Ncaph2
Hipk1
Gprc5b
Acyp1
Hdac5
Vdac3
Slc1a7
Vps72
Gabpa
Bmp7
Dynll1
Pdcl
Tmem184b
Rsph14
Nf2
Zmat5
Ap1b1
Derl3
Tbx1
Gnat2
Bcl2l13
Dqx1
Prr29
Mymk
Trpm5
Pttg1ip
Mpo
Met
Nav1
Tnpo1
Myod1
Otog
Rnmt
Srp14
Cdk9
Tor2a
Fpgs
Mrtfb
Cbx5
Apobec3
Sardh
Vav2
Oit3
Bcr
Fxyd5
Tfcp2
Pou6f1
Ubp1
Nuak2
Sdhb
Snap47
Wnt3a
Kdsr
Rps25
Taz
Kif19a
Aldh3a2
Hyal2
Ifrd2
Hyal1
Tusc2
Nprl2
Rassf1
Epn3
Slc3a2
Nxf1
Stx5a
Slc47a1
Tnfrsf13b
AI597479
Tmem86a
Optc
Ifi35
Rdm1
Gosr1
Spaca7
Kansl3
Faf1
Rbm25
Psen2
Plcd1
Fads1
Lmbr1
Tnfrsf22
Cars
Phlda2
Apip
Vac14
Akt1s1
Adssl1
Brf1
Odc1
Adam19
Pabpc4
Dhdh
Zfp790
Fsd1
Fuz
Sptbn4
Pgam1
Evi5l
Snapc2
Git1
Bnip2
Ccnt1
Scarf2
Brms1l
Med15
Crybg2
Ubxn11
Mogat1
Tjap1
Rpl15
Mplkip
Kif11
Mlkl
Tnpo3
Ttll5
Zfp715
Cdh23
Rps5
Podnl1
Adgrl1
Amotl1
Etv5
Atp6v0d1
Ptprs
Slc41a1
Fer1l4
Iglon5
Zfp651
Card14
Tmem175
Bcas1
Tango2
Ndufs2
Cad
Sh3bp5l
Atad1
Pten
Pea15a
Med16
St3gal1
Tmem259
Clip3
Dedd
Pax5
Prdm15
Chp1
Klhl3
Tvp23b
Zfp385c
Zswim7
Glis2
Cox6c
Tmem87b
Anapc1
Tsg101
Hps5
Map3k4
Piezo1
Blk
Rnf166
Ankrd52
Pkd2l2
Srp19
Wdfy2
Rbsn
Dguok
Camta1
Csf1
Kif1a
Cmc2
Ceacam16
Tex261
Psmb1
Nol3
Fhod1
Plekhg4
Slc9a5
Elmo3
Tppp3
Msh3
Tmem208
E2f4
Surf2
Dnajb9
Ppp1cb
Gorasp2
Efr3a
Ddx19a
Galns
Gata2
Entpd2
Rabl6
Ptgds
Edf1
Npdc1
Fbxw5
Slc25a13
Ube2i
Aldh1a3
Actn1
Sirt2
Hnrnpl
Nolc1
Casd1
Mtmr1
Nipsnap3b
Sash1
Gadd45b
Zdhhc12
Dennd6b
Gzmb
C4a
Atf6b
Notch4
Ppt2
Rnf5
Hivep2
Mocs2
Nat9
Lpl
Gata3
Lama5
Steap2
Hspa8
Serac1
Psma2
Arnt2
Prune1
Cers2
Plekho1
Anp32e
Cnih1
Eps8
Med22
Med28
Qdpr
Sqstm1
Nfe2l2
Rxrg
Rxra
Adamtsl4
Cd5l
Prpsap1
Lcorl
Lta4h
Dstn
Macroh2a1
Bola1
Castor2
Adss
Cacna1d
Actr8
Lrrc27
Stk32c
Fnta
Lbp
Celsr1
Stard13
Camk1g
Utp25
Hsd11b1
Lonrf3
Atp5e
Nelfcd
Ctsz
Prelid3b
Sertad4
Slc25a5
Ppdpf
Eef1a2
Mpped2
Wt1
E2f3
Ppfibp1
Cd46
Gtf3a
Dyrk3
Mapkapk2
Lamp2
Atxn10
Eif3d
H3f3b
Nup50
Pacsin2
Bik
Tox4
Sulf1
Srsf6
Tmprss6
Kctd5
Slpi
Sdc4
Nbr1
Cyth1
Rnd3
Nt5c3b
Coa3
Zpbp2
Med24
Psmd3
Vps53
Acot8
Nlk
Traf4
Stac2
Rpl19
Cacnb4
Plxdc1
Zfp207
Psmd11
C1qtnf1
Pipox
Zc3h18
Top2b
Rarb
Igfbp4
Cdc6
Suz12
Atad5
Crlf3
Tns4
Abr
Rab11fip4
Slc35c2
Elmo2
Wsb1
Ttpal
Rhot1
Rhbdl3
Ada
Serinc3
Pgs1
Wfdc2
Etv4
Dbndd2
Mmp9
Slc12a5
Slc12a7
Ctsa
Zswim1
Slc12a4
Myo1c
Crk
Pitpna
Retreg3
Jph2
Dhx58
Hspb9
Nkiras2
Ppp2r5c
Ift52
Mybl2
Sgk2
Eya2
B4galt5
Ptgis
Cyth3
Cyth4
Rac3
Cyb5r3
Med13l
H2bc4
Mafk
Med1
Stard3
Vmp1
Gdf9
Psmb6
Spag7
Pfn1
Ywhab
Ksr1
Anxa6
Zkscan6
Kpna2
Cep95
Vezf1
Cuedc1
Srsf1
Abi3
Septin8
Mtmr4
Mrm1
Mapt
Kansl1
Ypel2
Akap1
Derl2
C1qbp
Rpain
Chd3
Kdm6b
Wnt9b
Ncor1
Trpv2
Cwc25
Pip4k2b
Ybx2
Elp5
Slc2a4
Cldn7
Phf23
G3bp1
Atox1
Sparc
Mief2
Tbx3
Cog1
Cdk5rap3
Slc25a39
Sp2
Dync1h1
Pex12
Ndel1
Slc25a35
Zbtb4
Fxr2
Atp5g3
Slc35g3
Acsl1
Smyd4
Lsp1
Zfyve27
Avpi1
Rad51d
Wwc1
Mrpl58
Fdxr
Sult4a1
Pnpla5
Mrpl45
Mb
Irf1
P4ha2
Arrb1
Cxcl16
Med11
Heatr9
Natd1
Map2k3
Ywhah
Sart3
E2f2
Nars2
Slc35b4
Dalrd3
Fis1
Mfsd3
Slc25a22
Atp6ap1
Aldh3a1
BC005537
Isyna1
Tmem160
Styxl1
H13
Rnf145
Scn1b
Atp6v1e1
Chtf18
Rps6kl1
Map1s
Dpep1
Tmem129
Calm3
Cops3
Fkbp8
Ddx39b
Gipc1
Tlcd1
Plscr3
Ptger1
Cdc37
Rab4a
Trip10
Gyg
Rcn3
Arid3a
Pdk4
Ubxn6
Mydgf
Cyb561
Sema6a
Ccdc12
Fmc1
Lyst
Rmnd1
Fbxo5
Mtrf1l
Rgs17
Hdac2
Rwdd1
Hint3
Trmt11
Lrp11
Sec63
Nr2e1
Snx3
Aig1
Cep57l1
Ltv1
Cd164
Utrn
Mical1
Wasf1
Rab32
Popdc3
Prep
Tnfaip3
Perp
Fam184a
Qrsl1
Rtn4ip1
Crybg1
Smpdl3a
Reep3
Ppp1r12a
Septin10
Lims1
Zwint
Cdk1
Atp2b1
Rhobtb1
Cabcoco1
Arid5b
Uhrf1bp1l
Dusp6
Tmpo
Psen1
Sgk1
Ikbip
Hbs1l
Epb41l2
Med23
Nedd1
Ccn2
Stx7
Ifngr1
Cdk17
Hal
Fgd6
Ndufa12
Tmcc3
Cep83
Socs2
Nudt4
Nuak1
Tcp11l2
Cry1
Btbd11
Hsp90b1
Herc4
Hnrnph3
Pbld2
Ccar1
Ddx50
Srgn
Vps26a
Hkdc1
Aifm2
Tysnd1
Ppa1
Eif4ebp2
Pald1
Sgpl1
Unc5b
Slc29a3
Vsir
Anapc16
Ddit4
Micu1
Cand1
Tbk1
Srgap1
Egfr
Tbc1d15
Pcsk4
Rab21
Peli1
Apc2
Thap2
Lgr5
Slc1a4
Rab1a
Ptprr
Ndufs7
Ptprb
Pwwp3a
Uqcr11
Tcf3
Yeats4
Cobl
Grb10
Adora2a
Ddc
Cpm
Mdm2
Osbpl8
Mknk2
Cabin1
Ap3d1
Phlda1
Sf3a2
Jsrp1
Timm13
Vps13d
Llph
Tmbim4
Helb
Slc5a4a
Dip2a
Hmg20b
Fzr1
Ncln
Col6a2
Nfyb
Txnrd1
Glt8d2
D10Wsu102e
Aldh1l2
Wdr82
Pofut2
Slc36a1
Adarb1
Sumo3
Hint1
Stk10
Rel
Pfkl
Il9r
Rhbdf1
Cfap410
Ahsa2
Nprl3
Xpo1
Cpeb4
Stc2
Asb3
Cdc34
Tpgs1
Madcam1
Shc2
Wdpcp
Prss57
Fstl3
Ccng1
Nudcd2
Polrmt
Hcn2
Acsl6
Slc22a4
Zfp354b
Mgat1
Ppp2ca
Flt4
Hnrnpab
Phykpl
Hspa4
Gfpt2
Mapk9
Canx
Rack1
Ltc4s
Clk4
Pdlim4
Kremen1
Havcr2
Tnip1
Fam71b
Vdac1
Upp1
Nipal4
Ascc2
Pttg1
Tns3
Btg2
Castor1
Igfbp3
Adcy1
Osbp2
Myo1g
Smtn
Rnf185
Limk2
Patz1
Eif4enif1
Trim11
Ogdh
Drg1
Rtn4
Rps27a
Cfap36
Ppp4r3b
Pnpt1
Pold2
Zkscan17
Aebp1
Polm
Mrps24
Ccdc117
Dynll2
Xbp1
Supt4a
Septin4
Btnl10
Ska2
Rnf187
Cnot8
Galnt10
Rnft1
Mfap3
Fam114a2
Ppm1d
Myo19
Prpsap2
Ggnbp2
Acaca
Shmt1
Llgl1
Srebf1
Tom1l1
Elac2
Pctp
Atp6v1c2
Sypl
Nampt
Rock2
Laptm4a
Snx13
Lpin1
Arsg
Smc6
Apob
Amz2
Gna13
Prkar1a
Fam20a
Abca8b
Rdh14
Trappc12
Adi1
Dcdc2c
Ubxn2a
Itsn2
Rsad2
Rnf144a
Rrm2
Cenpo
Klf11
Adcy3
Dnajc27
Efr3b
Dnmt3a
Dld
Kif3c
Sh3yl1
Rab10
Tpo
Taf15
Ace
Rasl10b
Cdc27
Itgb3
Mettl2
Mrc2
Rffl
Cct6b
Map3k3
Ftsj3
Adap2
Ern1
Nf1
Psmd12
Cacng1
Cacng4
Cep112
Rab37
Slc9a3r1
Nup85
Gga3
Cluh
Mif4gd
Slc25a19
Pafah1b1
Tmem94
Recql5
Sap30bp
Unk
Trim47
Aspa
Mrpl38
Fbf1
Acox1
Llgl2
Camkk1
P2rx1
Atp2a3
Exoc7
Ube2g1
Med31
Ube2o
Txndc17
Aanat
Rhbdf2
Pimreg
Wscd1
Mxra7
Mfsd11
Kif1c
Sec14l1
Mink1
Slc46a1
Vmo1
Dhrs13
Coro6
Slc6a4
Tmigd1
Cpd
Nxn
Rflnb
Doc2b
Prpf8
Nme2
Spag9
Ankrd40
Abcc3
Cacna1g
Spata20
Dlx4
Tac4
Slc35b1
Snx11
Cacnb1
Fbxl20
Dlg4
Dvl2
Nr1d1
Gucy2e
Aloxe3
Per1
Tmem107
Ctc1
Myh10
Pik3r5
Ntn1
Usp43
Adprm
Krt19
Krt12
Acly
Ubtf
Adam11
Dcakd
Plcd3
Map3k14
Gosr2
Klhl28
Fkbp3
Strn3
Ston2
Gtf2a1
Sel1l
Pole2
Klhdc2
Sec23a
L2hgdh
Trappc6b
Pnn
Mia2
Galc
Ptpn21
Ttc8
Polr2h
Psma6
Nfkbia
Gstz1
Sptlc2
Ahsa1
Adck1
Mthfd1
Rab15
Fut8
Nin
Pygl
Bdkrb2
Actr10
Dhrs7
Ppm1a
Glrx5
Hif1a
Mpp5
Snapc1
Atp6v1d
Vrk1
Vti1b
Galnt16
Erh
Susd6
Srsf5
Pcnx
Pacs2
Mta1
Gtpbp4
Zmynd11
Esyt2
Tdp1
Psmc1
Nrde2
Rps6ka5
Ccdc88c
Dglucy
Lgmn
Golga5
Pitrm1
Pfkp
Asb2
Otub2
Ppp4r4
Net1
Gdi2
Dpf3
Numb
Acot2
Fam161b
Entpd5
Aldh6a1
Abcd4
Isca2
Npc2
Tmed10
Fos
Gpatch2l
Ccnk
Cyp46a1
Hhipl1
Evl
Degs2
Slc25a29
Wars
Hsp90aa1
Zfp839
Fdft1
Tecpr2
Traf3
Amn
Cdc42bpb
Exoc3l4
Tnfaip2
Eif5
Ppp1r13b
Zfyve21
Klc1
Atp5mpl
Kif26a
Ggps1
Gpr137b
Mtr
Sfrp4
Trim27
Slc17a4
Irf4
Gcnt2
Tmem14c
Nedd9
Hivep1
Edn1
Mcur1
Nup153
Kif13a
Tpmt
Susd3
Ippk
Cenpp
Wrnip1
Serpinb9b
Ripk1
Pxdc1
Prpf4b
Fam217a
Eci2
Rpp40
Fars2
Riok1
Snrnp48
Sema4d
Gadd45g
Fbp2
Syk
Aopep
Auh
Fancc
Ptch1
Ercc6l2
Habp4
Ctsl
Zfp346
Prxl2c
Cdk20
Lman2
Mxd3
Prelid1
Nsd1
Pdlim7
Fam193b
Caml
Zfp729a
Uqcrb
Cetn3
Smad5
Hnrnpk
Naa35
Agtpbp1
Slc6a19
Slc6a19os
Tppp
Pdcd6
Sdha
Lrrc14b
Cast
Srd5a1
Mrpl36
Lpcat1
Clptm1l
Slc6a18
Vcan
Xrcc4
Atg10
Acot12
Zcchc9
Ckmt2
Rad17
Gtf2h2
Naip1
Btf3
Ankra2
Hexb
Gfm2
Polk
Hmgcr
Iqgap2
F2rl1
Jmy
Kif2a
Ercc8
Pde4d
Plk2
Thbs4
Serinc5
Zfyve16
Rasgrf2
Nln
Cwc27
Rnf180
Emb
Psmd6
Atxn7
Pdhb
Fam107a
Acox2
Il6st
Plpp1
Gpx8
Fst
Kat6b
Dusp13
Vdac2
Comtd1
Ube2e1
Nr1d2
Thrb
Dlg5
Ngly1
Oxsm
Glud1
Bmpr1a
Ldb3
Opn4
Nid2
Ecd
Anxa7
Zswim8
Camk2g
Vcl
Ap3m1
Txndc16
Psmc6
Samd4
Ktn1
Anxa11
Slmap
Rnase4
Arf4
Eaf1
Mettl6
Sh3bp5
Capn7
Arhgef3
Dph3
Nisch
Ogdhl
Glt8d1
Kpna3
Spryd7
Pspc1
Ctsb
Gata4
Zmym2
Prkcd
Anxa8
Tkt
Pinx1
Lats2
Dcp1a
Sap18
Zdhhc20
Hmbox1
Cdadc1
Atp8a2
Spata13
Cacna2d3
Esd
Lcp1
Zc3h13
Gpalpp1
Tsc22d1
Akap11
Rgcc
Tdrd3
Naa16
Diaph3
Wbp4
Cnmd
Elp3
Esco2
Clu
Adam2
Bnip3l
Ppp2r2a
Entpd4b
Bora
Tnfrsf10b
Bin3
Pdlim2
Sorbs3
Slc39a14
Hr
Bmp1
Dmtn
Xpo7
Rcbtb2
Uchl3
Spry2
Rbm26
Fbxl3
Cln5
Acod1
Mbnl2
Nipbl
Osmr
Dab2
Gzme
Rab2b
Dad1
Rem2
Haus4
Acin1
Drosha
Golph3
Zfr
Efs
Ngdn
Npr3
Dhrs4
Dcaf11
Emc9
Tgm1
Ripk3
Sdr39u1
Cct5
Ankrd33b
Tars
Amacr
Nadk2
Trio
Retreg1
Myo10
Rnf19a
Pabpc1
Ywhaz
Rrm2b
Atp6v1c1
Baalc
Slc25a32
Dcstamp
Lrp12
Eif3h
Khdrbs3
Zfat
Eny2
Ebag9
Myc
Sqle
Fbxo32
Wdyhv1
Atad2
Zhx1
Tbc1d31
Derl1
Sla
Asap1
Wnt7b
Ppara
Gtse1
Trmu
Brd1
Tef
Zc3h7b
Rangap1
L3mbtl2
Rbx1
Xpnpep3
Slc25a17
Fam83f
Mief1
Tab1
Syngr1
Cacna1i
Deptor
Dnal4
Josd1
Csnk1e
Fam118a
Samm50
Parvb
C1qtnf6
Efcab6
Myh9
Ndufa6
Smdt1
Naga
Srebf2
Endou
Rapgef3
Xrcc6
Desi1
Pmm1
Hdac7
Polr3h
Aco2
Vdr
Col2a1
Txndc11
Litaf
Bcl6
Il1rap
Anks3
Mgrn1
Plaat1
Zfp251
Hes1
Zfp263
Atp13a3
Mefv
Glyr1
Tmem44
Rogdi
Eef2kmt
Ercc4
Gpt
Adck5
Cyc1
Sharpin
Hgh1
Dgat1
Hsf1
Bop1
Mroh1
Fbxl6
Gpaa1
Plec
Pycrl
Gsdmd
Lypd2
Slurp1
Psca
Arc
Ptk2
Chkb
Zcrb1
Alcam
Cblb
Bbx
Nectin3
Atg3
Prkdc
Mpv17l
Ntan1
Rrn3
Bfar
B3gnt5
Naa50
Ccdc191
Mrpl40
Gbe1
Zbtb20
Usp7
Pmm2
Dgcr8
Crybg3
Gsc2
Cpox
Cldnd1
Klhl22
Nit2
Tomm70a
Tfg
P2rx6
Lrrc74b
Thap7
Sdf2l1
Ppil2
Senp5
Ypel1
Meltf
Pak2
Dnm1l
Igsf11
Tnk2
Arhgap31
Lmln
Popdc2
Osbpl11
Gsk3b
Umps
Itgb5
Ndufb4
Abcc5
Mylk
Iqcb1
Eaf2
Ap2m1
[truncated: 6,357 more rows]
